# Supplementary material for: Pharmacomodulation of the Redox-Active Lead Plasmodione: Synthesis of Substituted 2-Benzylnaphthoquinone Derivatives, Antiplasmodial Activities, and Physicochemical Properties
Source: Int J Mol Sci. 2025 Feb 27;26(5):2114. doi: 10.3390/ijms26052114 (PMC11900971; doi:10.3390/ijms26052114)
Supplement: Supplementary file 1 [file ijms-26-02114-s001.zip]

Archive with 1 entries (1 files):
- ijms-3481667-supplementary.pdf
